# Supplementary material for: Integrative pharmacovigilance and AI-based framework uncovers potential drug triggers in juvenile idiopathic arthritis
Source: Front Immunol. 2025 Nov 3;16:1653003. doi: 10.3389/fimmu.2025.1653003 (PMC12620426; doi:10.3389/fimmu.2025.1653003)
Supplement: Supplementary file 2 [file Table1.xls]

## Sheet: Table S1
Table S1: Data mining on a JIA-inducing drug
cid	drugname	smiles	ROR	PRR	EBGM	BCPNN	labels	a	b	c	d
126941	METHOTREXATE|METHOTREXATE.|METHOTREXATE (TRADE NAME UNKNOWN)	CN(CC1=CN=C2C(=N1)C(=NC(=N2)N)N)C3=CC=C(C=C3)C(=O)N[C@@H](CCC(=O)O)C(=O)O	ROR: 17.647762019026338 LowerCI:15.256230485603394 UpperCI: 20.41418452441995	PRR: 17.610563744010605 chi2:2829.078730040979	EBGM: 16.54388073628533 LowerCI:14.301941366105762 UpperCI: 19.137261355655934	IC: 3.9371229541136863 SD: 0.10670579153928685	1	194	86629	2827	22278042
11329481	METHOTREXATE SODIUM.|METHOTREXATE SODIUM	CN(CC1=CN=C2C(=N1)C(=NC(=N2)N)N)C3=CC=C(C=C3)C(=O)N[C@@H](CCC(=O)[O-])C(=O)[O-].[Na+].[Na+]	ROR: 10.348333841539485 LowerCI:8.274829807177715 UpperCI: 12.941415810517526	PRR: 10.335592418305614 chi2:639.7384804156394	EBGM: 10.091464049869288 LowerCI:8.06942922373849 UpperCI: 12.6201796739502	IC: 3.1793305702216994 SD: 0.16352825464084864	1	79	57883	2942	22306788
3899	LEFLUNOMIDE.|LEFLUNOMIDE	CC1=C(C=NO1)C(=O)NC2=CC=C(C=C2)C(F)(F)F	ROR: 28.44251025824914 LowerCI:20.807757029504256 UpperCI: 38.878596508192764	PRR: 28.338816661958763 chi2:1014.3180743844056	EBGM: 27.97683299215461 LowerCI:20.46708036914343 UpperCI: 38.24205358820641	IC: 4.076379470091974 SD: 0.22726678251394739	1	40	10546	2981	22354125
60795	ARIPIPRAZOLE|ARIPIPRAZOLE.	C1CC(=O)NC2=C1C=CC(=C2)OCCCCN3CCN(CC3)C4=C(C(=CC=C4)Cl)Cl	ROR: 16.033429013000756 LowerCI:11.538594557161234 UpperCI: 22.279216471419183	PRR: 16.001302487744432 chi2:485.6052169771814	EBGM: 15.822538207850755 LowerCI:11.386825182407648 UpperCI: 21.986173611032985	IC: 3.497463041704751 SD: 0.23888333439432194	1	36	16810	2985	22347861
6436	TRIAMCINOLONE ACETONIDE.|TRIAMCINOLONE ACETONIDE	C[C@]12C[C@@H]([C@]3([C@H]([C@@H]1C[C@@H]4[C@]2(OC(O4)(C)C)C(=O)CO)CCC5=CC(=O)C=C[C@@]53C)F)O	ROR: 51.181131253184475 LowerCI:35.677433549220396 UpperCI: 73.42199075900002	PRR: 50.839917758715856 chi2:1402.485962942391	EBGM: 50.344983123574686 LowerCI:35.094569931300605 UpperCI: 72.22249284361257	IC: 4.279534934302908 SD: 0.2613447850120676	1	30	4382	2991	22360289
3652	HYDROXYCHLOROQUINE	CCN(CCCC(C)NC1=C2C=CC(=CC2=NC=C1)Cl)CCO	ROR: 8.833994345972311 LowerCI:5.12179620235756 UpperCI: 15.236735906975227	PRR: 8.824692863965037 chi2:82.19142649881852	EBGM: 8.791021560677535 LowerCI:5.096881329208715 UpperCI: 15.16261711596398	IC: 2.497360200846865 SD: 0.3867140876201913	1	13	10936	3008	22353735
3446	GABAPENTIN	C1CCC(CC1)(CC(=O)O)CN	ROR: 5.798044950129387 LowerCI:3.3619776930573995 UpperCI: 9.999270760523435	PRR: 5.7943034478588755 chi2:46.68780072525447	EBGM: 5.7736725492087055 LowerCI:3.347845434869274 UpperCI: 9.957238275783128	IC: 2.1058145953668452 SD: 0.3866297179984645	1	13	16658	3008	22348013
5865	PREDNISONE.	C[C@]12CC(=O)[C@H]3[C@H]([C@@H]1CC[C@@]2(C(=O)CO)O)CCC4=CC(=O)C=C[C@]34C	ROR: 4.8051951123874135 LowerCI:2.7253162537738524 UpperCI: 8.472374549609937	PRR: 4.802734591784513 chi2:32.30128395188688	EBGM: 4.787629389831049 LowerCI:2.715353672011308 UpperCI: 8.441403199383513	IC: 1.8900276867123686 SD: 0.4011308217117889	1	12	18546	3009	22346125
23681059	NAPROXEN SODIUM ({= 220 MG)|NAPROXEN SODIUM	C[C@@H](C1=CC2=C(C=C1)C=C(C=C2)OC)C(=O)[O-].[Na+]	ROR: 41.01423428514767 LowerCI:25.059959747551 UpperCI: 67.1257029517525	PRR: 40.794903093451076 chi2:578.944189385874	EBGM: 40.584138959225584 LowerCI:24.797168749667602 UpperCI: 66.42178999099686	IC: 3.607705752257625 SD: 0.35190167935768146	1	16	2903	3005	22361768
10413	XYREM	C(CC(=O)O)CO	ROR: 1.120203532687626 LowerCI:0.6354239765278269 UpperCI: 1.9748325543250629	PRR: 1.1201853544596203 chi2:0.05740637115524574	EBGM: 1.1197079548391256 LowerCI:0.63514286507086 UpperCI: 1.9739588887456723	IC: 0.1494453299592105 SD: 0.4010236866376841	0	12	79338	3009	22285333
156391	NAPROXEN.|NAPROXEN	C[C@@H](C1=CC2=C(C=C1)C=C(C=C2)OC)C(=O)O	ROR: 10.732873727439324 LowerCI:6.0858908539918835 UpperCI: 18.928137426848256	PRR: 10.71883424135575 chi2:95.87719983876255	EBGM: 10.680229140099124 LowerCI:6.056039649110305 UpperCI: 18.835295191929614	IC: 2.6136025166833834 SD: 0.40130284138238465	1	12	8307	3009	22356364
10174505	XELJANZ|TOFACITINIB CITRATE|XELJANZ XR	C[C@@H]1CCN(C[C@@H]1N(C)C2=NC=NC3=C2C=CN3)C(=O)CC#N.C(C(=O)O)C(CC(=O)O)(C(=O)O)O	ROR: 0.7656776590459249 LowerCI:0.4932475262255158 UpperCI: 1.1885762145596752	PRR: 0.7657019409021703 chi2:1.1994337114852152	EBGM: 0.7672530700587266 LowerCI:0.4942624018401721 UpperCI: 1.1910217554943612	IC: -0.3666134859842399 SD: 0.31593045379630713	0	20	192982	3001	22171689
3958	LORAZEPAM	C1=CC=C(C(=C1)C2=NC(C(=O)NC3=C2C=C(C=C3)Cl)O)Cl	ROR: 10.225006142289143 LowerCI:5.106302496110817 UpperCI: 20.47484470210708	PRR: 10.212312635385407 chi2:57.44172383238695	EBGM: 10.187917236152346 LowerCI:5.087780534231393 UpperCI: 20.40057681583352	IC: 2.33348449826556 SD: 0.48198512260820836	1	8	5806	3013	22358865
2678	CETIRIZINE	C1CN(CCN1CCOCC(=O)O)C(C2=CC=CC=C2)C3=CC=C(C=C3)Cl	ROR: 11.304128766092006 LowerCI:5.38132303117233 UpperCI: 23.745708336068976	PRR: 11.288451978140985 chi2:55.630352480424364	EBGM: 11.264612466771576 LowerCI:5.3625113229867685 UpperCI: 23.662699504729545	IC: 2.302443231367095 SD: 0.5111867663782621	1	7	4594	3014	22360077
445643	TACROLIMUS.|TACROLIMUS	C[C@@H]1C[C@@H]([C@@H]2[C@H](C[C@H]([C@@](O2)(C(=O)C(=O)N3CCCC[C@H]3C(=O)O[C@@H]([C@@H]([C@H](CC(=O)[C@@H](/C=C(/C1)\C)CC=C)O)C)/C(=C/[C@@H]4CC[C@H]([C@@H](C4)OC)O)/C)O)C)OC)OC	ROR: 2.043057653130455 LowerCI:1.1301214086999127 UpperCI: 3.693483321244903	PRR: 2.0427704101356516 chi2:4.84024299029331	EBGM: 2.0389734970236053 LowerCI:1.127862249617568 UpperCI: 3.686099896485012	IC: 0.907613966428472 SD: 0.41735834564117497	0	11	39933	3010	22324738
14184	METHADOSE	CCC(=O)C(CC(C)N(C)C)(C1=CC=CC=C1)C2=CC=CC=C2.Cl	ROR: 20.11457800596956 LowerCI:9.57133048684788 UpperCI: 42.27168301357857	PRR: 20.06289703028714 chi2:108.20412069138776	EBGM: 20.01872613349402 LowerCI:9.525720285680627 UpperCI: 42.070246027511	IC: 2.5671222269364513 SD: 0.511530317374927	1	7	2582	3014	22362089
5284373	CICLOSPORIN	CC[C@H]1C(=O)N(CC(=O)N([C@H](C(=O)N[C@H](C(=O)N([C@H](C(=O)N[C@H](C(=O)N[C@@H](C(=O)N([C@H](C(=O)N([C@H](C(=O)N([C@H](C(=O)N([C@H](C(=O)N1)[C@@H]([C@H](C)C/C=C/C)O)C)C(C)C)C)CC(C)C)C)CC(C)C)C)C)C)CC(C)C)C)C(C)C)CC(C)C)C)C	ROR: 8.022061421794845 LowerCI:3.8195216271153227 UpperCI: 16.84856789347514	PRR: 8.01447586161698 chi2:36.16554082717311	EBGM: 7.998222524632102 LowerCI:3.808171279805303 UpperCI: 16.798499556144687	IC: 2.0926329469288767 SD: 0.5110584857623882	1	7	6473	3014	22358198
3672	IBUPROFEN.	CC(C)CC1=CC=C(C=C1)C(C)C(=O)O	ROR: 1.4412964158721753 LowerCI:0.5994113258316079 UpperCI: 3.4656258046574884	PRR: 1.441210560538348 chi2:0.3054018281130719	EBGM: 1.4404803212789334 LowerCI:0.5990719255966861 UpperCI: 3.463663489029534	IC: 0.42393004230096815 SD: 0.5896306323606652	0	5	25695	3016	22338976
68740	ZOLEDRONIC ACID|ZOMETA	C1=CN(C=N1)CC(O)(P(=O)(O)O)P(=O)(O)O	ROR: 1.3699853588227704 LowerCI:0.6844442674851203 UpperCI: 2.7421661230138907	PRR: 1.3699169522760373 chi2:0.470262826648404	EBGM: 1.368937364186594 LowerCI:0.683920689684477 UpperCI: 2.740068454327203	IC: 0.394659985904691 SD: 0.4816635615112278	0	8	43261	3013	22321410
2083	ALBUTEROL	CC(C)(C)NCC(C1=CC(=C(C=C1)O)CO)O	ROR: 7.84194471737785 LowerCI:3.260102907124868 UpperCI: 18.86323797203221	PRR: 7.834715274523478 chi2:23.331977848626643	EBGM: 7.823403266455745 LowerCI:3.2523947377571956 UpperCI: 18.818637836007863	IC: 1.871746435598374 SD: 0.5899348246943016	1	5	4727	3016	22359944
62857	FLUOXETINE HYDROCHLORIDE	CNCCC(C1=CC=CC=C1)OC2=CC=C(C=C2)C(F)(F)F.Cl	ROR: 21.04074241201673 LowerCI:8.740381980116045 UpperCI: 50.65142945193817	PRR: 20.984034029413397 chi2:76.10632624557809	EBGM: 20.950958832410066 LowerCI:8.703085635436864 UpperCI: 50.43529322635559	IC: 2.275941470369436 SD: 0.590559570961823	1	5	1762	3016	22362909
2764	CIPROFLOXACIN.	C1CC1N2C=C(C(=O)C3=CC(=C(C=C32)N4CCNCC4)F)C(=O)O	ROR: 2.6398860064646197 LowerCI:1.0978072032263264 UpperCI: 6.348107487951118	PRR: 2.6393020430693968 chi2:3.5773030680989386	EBGM: 2.636588865242403 LowerCI:1.0964360738006846 UpperCI: 6.340178885416641	IC: 1.0503269490627494 SD: 0.5896876600230072	0	5	14036	3016	22350635
4594	OMEPRAZOLE.	CC1=CN=C(C(=C1OC)C)CS(=O)C2=NC3=C(N2)C=C(C=C3)OC	ROR: 3.1822588103180633 LowerCI:1.3233127358431012 UpperCI: 7.652591002530501	PRR: 3.1813222185539782 chi2:5.4467647345411425	EBGM: 3.1777119533792777 LowerCI:1.3214219676643337 UpperCI: 7.641656870967496	IC: 1.2208860123010286 SD: 0.5897134554109354	0	5	11645	3016	22353026
2662	CELECOXIB.|CELECOXIB	CC1=CC=C(C=C1)C2=CC(=NN2C3=CC=C(C=C3)S(=O)(=O)N)C(F)(F)F	ROR: 8.518194534355528 LowerCI:4.254269993327428 UpperCI: 17.055720073932758	PRR: 8.509573987376188 chi2:45.65584158124176	EBGM: 8.489687661027626 LowerCI:4.240032711552124 UpperCI: 16.998641634399263	IC: 2.211812236835374 SD: 0.48192322890939804	1	8	6969	3013	22357702
58557659	RINVOQ	CC[C@@H]1CN(C[C@@H]1C2=CN=C3N2C4=C(NC=C4)N=C3)C(=O)NCC(F)(F)F	ROR: 0.6615513552381516 LowerCI:0.27514092816498054 UpperCI: 1.5906401077305747	PRR: 0.6615816225109793 chi2:0.5586826125344789	EBGM: 0.6621417323711069 LowerCI:0.2753864675491002 UpperCI: 1.5920596158895863	IC: -0.5116176252057526 SD: 0.5895935155134723	0	5	55905	3016	22308766
2405	BISOPROLOL	CC(C)NCC(COC1=CC=C(C=C1)COCCOC(C)C)O	ROR: 4.344457427382177 LowerCI:1.8064782678409224 UpperCI: 10.448124770908244	PRR: 4.342498396555453 chi2:9.722616092382312	EBGM: 4.336966290635964 LowerCI:1.8033633620190435 UpperCI: 10.430109096290959	IC: 1.4783486747322125 SD: 0.5897687092829654	0	5	8531	3016	22356140
3001055	RANITIDINE	CN/C(=C\[N+](=O)[O-])/NCCSCC1=CC=C(O1)CN(C)C	ROR: 1.185685227001621 LowerCI:0.4446770129106479 UpperCI: 3.1615069291031075	PRR: 1.1856554983389567 chi2:0.004683845267406432	EBGM: 1.1854096784139798 LowerCI:0.44457367172019224 UpperCI: 3.1607722073158295	IC: 0.19244314740645554 SD: 0.6457906530513972	0	4	24980	3017	22339691
5755	PREDNISOLONE	C[C@]12C[C@@H]([C@H]3[C@H]([C@@H]1CC[C@@]2(C(=O)CO)O)CCC4=CC(=O)C=C[C@]34C)O	ROR: 2.8951863986389856 LowerCI:1.2039567488977467 UpperCI: 6.962130733133238	PRR: 2.89444632272574 chi2:4.442270932753827	EBGM: 2.891310860423976 LowerCI:1.202345115052076 UpperCI: 6.952811124652472	IC: 1.1360473995471432 SD: 0.5896998029467936	0	5	12799	3016	22351872
2789	CLOBAZAM	CN1C(=O)CC(=O)N(C2=C1C=CC(=C2)Cl)C3=CC=CC=C3	ROR: 24.605757966268598 LowerCI:9.213841102112298 UpperCI: 65.71019820992912	PRR: 24.527657857199056 chi2:68.19673366319223	EBGM: 24.496505711741 LowerCI:9.172930640640443 UpperCI: 65.41843774842526	IC: 2.103484396755598 SD: 0.6470567771541059	1	4	1205	3017	22363466
5281078	MYCOPHENOLATE MOFETIL.	CC1=C2COC(=O)C2=C(C(=C1OC)C/C=C(\C)/CCC(=O)OCCN3CCOCC3)O	ROR: 1.20251848587987 LowerCI:0.38757626433610387 UpperCI: 3.73100946044727	PRR: 1.2024856006047613 chi2:9.052320601599148e-06	EBGM: 1.2022845225505359 LowerCI:0.38750085706857346 UpperCI: 3.73028355111166	IC: 0.19420803585556826 SD: 0.7219026025356553	0	3	18472	3018	22346199
23663413	REMODULIN	CCCCC[C@@H](CC[C@H]1[C@@H](C[C@H]2[C@@H]1CC3=C(C2)C(=CC=C3)OCC(=O)[O-])O)O.[Na+]	ROR: 0.566608366752532 LowerCI:0.182628885537282 UpperCI: 1.7579094365575234	PRR: 0.5666415598824718 chi2:0.6070228479323816	EBGM: 0.5670719059004634 LowerCI:0.182778293211007 UpperCI: 1.7593475724732224	IC: -0.6535690612187057 SD: 0.721861368718792	0	3	39167	3018	22325504
31307	TRIAMCINOLONE	C[C@]12C[C@@H]([C@]3([C@H]([C@@H]1C[C@H]([C@@]2(C(=O)CO)O)O)CCC4=CC(=O)C=C[C@@]43C)F)O	ROR: 7.309523326989721 LowerCI:2.354789668132948 UpperCI: 22.689555670663978	PRR: 7.303305005708195 chi2:10.616181839651388	EBGM: 7.297045517122586 LowerCI:2.3507698960573102 UpperCI: 22.650823191271936	IC: 1.5028767012344453 SD: 0.7222979307050285	1	3	3041	3018	22361630
165363555	TRIKAFTA	CC(C)(C)C1=CC(=C(C=C1NC(=O)C2=CNC3=CC=CC=C3C2=O)O)C(C)(C)C.CC(C)(CO)C1=CC2=CC(=C(C=C2N1C[C@H](CO)O)F)NC(=O)C3(CC3)C4=CC5=C(C=C4)OC(O5)(F)F.CC(C)(CO)C1=CC2=CC(=C(C=C2N1C[C@H](CO)O)F)NC(=O)C3(CC3)C4=CC5=C(C=C4)OC(O5)(F)F	ROR: 1.893771437682606 LowerCI:0.6103375155271246 UpperCI: 5.87604426558154	PRR: 1.8935429685011946 chi2:0.5284555869612504	EBGM: 1.8926556368542222 LowerCI:0.6099779076611129 UpperCI: 5.872582129164919	IC: 0.6294261565134123 SD: 0.7219474085201997	0	3	11733	3018	22352938
4679	PANTOPRAZOLE	COC1=C(C(=NC=C1)CS(=O)C2=NC3=C(N2)C=C(C=C3)OC(F)F)OC	ROR: 1.368348945440385 LowerCI:0.4410184690366329 UpperCI: 4.245579194399421	PRR: 1.368280892303526 chi2:0.04297872473104769	EBGM: 1.367915171457147 LowerCI:0.4408786638073943 UpperCI: 4.244233322935535	IC: 0.32464509808404546 SD: 0.7219133529217762	0	3	16235	3018	22348436
13109	MIRENA	CC[C@]12CC[C@H]3[C@H]([C@@H]1CC[C@]2(C#C)O)CCC4=CC(=O)CC[C@H]34	ROR: 0.16031144959211288 LowerCI:0.0516730970891302 UpperCI: 0.4973528260943098	PRR: 0.16032972700135387 chi2:12.35047248792703	EBGM: 0.16116356044028002 LowerCI:0.05194775748737417 UpperCI: 0.49999642852919407	IC: -2.2943210247935157 SD: 0.7218350152010753	0	3	137821	3018	22226850
3883	LANSPORAZOLE	CC1=C(C=CN=C1CS(=O)C2=NC3=CC=CC=C3N2)OCC(F)(F)F	ROR: 673.6742574853906 LowerCI:206.4965677803682 UpperCI: 2197.7944237852807	PRR: 617.618069361608 chi2:1280.6085031386858	EBGM: 617.0057376144764 LowerCI:189.12637035258362 UpperCI: 2012.9190844167404	IC: 1.9928060054996493 SD: 0.759792083818594	1	3	33	3018	22364638
60835	DULOXETINE.	CNCC[C@@H](C1=CC=CS1)OC2=CC=CC3=CC=CC=C32	ROR: 7.076778425277687 LowerCI:2.2798505212095628 UpperCI: 21.96670019133782	PRR: 7.070979972581811 chi2:10.146075980907707	EBGM: 7.0649511940588905 LowerCI:2.276040267780923 UpperCI: 21.929987830618874	IC: 1.4891322207166193 SD: 0.7222828849189539	1	3	3141	3018	22361530
3033	DICLOFENAC	C1=CC=C(C(=C1)CC(=O)O)NC2=C(C=CC=C2Cl)Cl	ROR: 1.500713833722872 LowerCI:0.483674748901058 UpperCI: 4.656315046101167	PRR: 1.5006123856576887 chi2:0.12518621924398574	EBGM: 1.5001152531992403 LowerCI:0.4834818285201307 UpperCI: 4.654457810273883	IC: 0.41472825950085995 SD: 0.7219219331258672	0	3	14804	3018	22349867
55182	CETIRIZINE HYDROCHLORIDE	C1CN(CCN1CCOCC(=O)O)C(C2=CC=CC=C2)C3=CC=C(C=C3)Cl.Cl.Cl	ROR: 9.499554383103089 LowerCI:3.0598050399693726 UpperCI: 29.49257625853065	PRR: 9.488671470960833 chi2:15.070565251004428	EBGM: 9.480241807136641 LowerCI:3.053584462151319 UpperCI: 29.432617907173427	IC: 1.6030870557715378 SD: 0.722439427258943	1	3	2340	3018	22362331
3100	DIPHENHYDRAMINE	CN(C)CCOC(C1=CC=CC=C1)C2=CC=CC=C2	ROR: 11.970617865237223 LowerCI:3.8550077050547586 UpperCI: 37.17131145746987	PRR: 11.952923320293294 chi2:20.13487037184805	EBGM: 11.942046534473738 LowerCI:3.8458066177360526 UpperCI: 37.08259140588021	IC: 1.6764206944559867 SD: 0.7225989128746776	1	3	1857	3018	22362814

## Sheet: Table S2
Table S2: DMPNN model results in this study
cid	drugname	smiles	labels	pred
3100	DIPHENHYDRAMINE	CN(C)CCOC(C1=CC=CC=C1)C2=CC=CC=C2	1	0.9861
14184	METHADOSE	CCC(=O)C(CC(C)N(C)C)(C1=CC=CC=C1)C2=CC=CC=C2.Cl	1	0.9762
2789	CLOBAZAM	CN1C(=O)CC(=O)N(C2=C1C=CC(=C2)Cl)C3=CC=CC=C3	1	0.96
60835	DULOXETINE.	CNCC[C@@H](C1=CC=CS1)OC2=CC=CC3=CC=CC=C32	1	0.9584
55182	CETIRIZINE HYDROCHLORIDE	C1CN(CCN1CCOCC(=O)O)C(C2=CC=CC=C2)C3=CC=C(C=C3)Cl.Cl.Cl	1	0.9423
2678	CETIRIZINE	C1CN(CCN1CCOCC(=O)O)C(C2=CC=CC=C2)C3=CC=C(C=C3)Cl	1	0.9376
23681059	NAPROXEN SODIUM ({= 220 MG)|NAPROXEN SODIUM	C[C@@H](C1=CC2=C(C=C1)C=C(C=C2)OC)C(=O)[O-].[Na+]	1	0.9301
62857	FLUOXETINE HYDROCHLORIDE	CNCCC(C1=CC=CC=C1)OC2=CC=C(C=C2)C(F)(F)F.Cl	1	0.9193
11329481	METHOTREXATE SODIUM.|METHOTREXATE SODIUM	CN(CC1=CN=C2C(=N1)C(=NC(=N2)N)N)C3=CC=C(C=C3)C(=O)N[C@@H](CCC(=O)[O-])C(=O)[O-].[Na+].[Na+]	1	0.8752
3958	LORAZEPAM	C1=CC=C(C(=C1)C2=NC(C(=O)NC3=C2C=C(C=C3)Cl)O)Cl	1	0.8713
6436	TRIAMCINOLONE ACETONIDE.|TRIAMCINOLONE ACETONIDE	C[C@]12C[C@@H]([C@]3([C@H]([C@@H]1C[C@@H]4[C@]2(OC(O4)(C)C)C(=O)CO)CCC5=CC(=O)C=C[C@@]53C)F)O	1	0.8481
3899	LEFLUNOMIDE.|LEFLUNOMIDE	CC1=C(C=NO1)C(=O)NC2=CC=C(C=C2)C(F)(F)F	1	0.8328
156391	NAPROXEN.|NAPROXEN	C[C@@H](C1=CC2=C(C=C1)C=C(C=C2)OC)C(=O)O	1	0.8202
2662	CELECOXIB.|CELECOXIB	CC1=CC=C(C=C1)C2=CC(=NN2C3=CC=C(C=C3)S(=O)(=O)N)C(F)(F)F	1	0.8107
3446	GABAPENTIN	C1CCC(CC1)(CC(=O)O)CN	1	0.8049
3033	DICLOFENAC	C1=CC=C(C(=C1)CC(=O)O)NC2=C(C=CC=C2Cl)Cl	0	0.7661
60795	ARIPIPRAZOLE|ARIPIPRAZOLE.	C1CC(=O)NC2=C1C=CC(=C2)OCCCCN3CCN(CC3)C4=C(C(=CC=C4)Cl)Cl	1	0.7541
5284373	CICLOSPORIN	CC[C@H]1C(=O)N(CC(=O)N([C@H](C(=O)N[C@H](C(=O)N([C@H](C(=O)N[C@H](C(=O)N[C@@H](C(=O)N([C@H](C(=O)N([C@H](C(=O)N([C@H](C(=O)N([C@H](C(=O)N1)[C@@H]([C@H](C)C/C=C/C)O)C)C(C)C)C)CC(C)C)C)CC(C)C)C)C)C)CC(C)C)C)C(C)C)CC(C)C)C)C	1	0.7445
31307	TRIAMCINOLONE	C[C@]12C[C@@H]([C@]3([C@H]([C@@H]1C[C@H]([C@@]2(C(=O)CO)O)O)CCC4=CC(=O)C=C[C@@]43C)F)O	1	0.7293
126941	METHOTREXATE|METHOTREXATE.|METHOTREXATE (TRADE NAME UNKNOWN)	CN(CC1=CN=C2C(=N1)C(=NC(=N2)N)N)C3=CC=C(C=C3)C(=O)N[C@@H](CCC(=O)O)C(=O)O	1	0.7057
5865	PREDNISONE.	C[C@]12CC(=O)[C@H]3[C@H]([C@@H]1CC[C@@]2(C(=O)CO)O)CCC4=CC(=O)C=C[C@]34C	1	0.6362
3883	LANSPORAZOLE	CC1=C(C=CN=C1CS(=O)C2=NC3=CC=CC=C3N2)OCC(F)(F)F	1	0.6304
3652	HYDROXYCHLOROQUINE	CCN(CCCC(C)NC1=C2C=CC(=CC2=NC=C1)Cl)CCO	1	0.6249
5755	PREDNISOLONE	C[C@]12C[C@@H]([C@H]3[C@H]([C@@H]1CC[C@@]2(C(=O)CO)O)CCC4=CC(=O)C=C[C@]34C)O	0	0.1147
2083	ALBUTEROL	CC(C)(C)NCC(C1=CC(=C(C=C1)O)CO)O	1	0.0891
2764	CIPROFLOXACIN.	C1CC1N2C=C(C(=O)C3=CC(=C(C=C32)N4CCNCC4)F)C(=O)O	0	0.0497
4594	OMEPRAZOLE.	CC1=CN=C(C(=C1OC)C)CS(=O)C2=NC3=C(N2)C=C(C=C3)OC	0	0.0387
58557659	RINVOQ	CC[C@@H]1CN(C[C@@H]1C2=CN=C3N2C4=C(NC=C4)N=C3)C(=O)NCC(F)(F)F	0	0.0384
3672	IBUPROFEN.	CC(C)CC1=CC=C(C=C1)C(C)C(=O)O	0	0.0316
5281078	MYCOPHENOLATE MOFETIL.	CC1=C2COC(=O)C2=C(C(=C1OC)C/C=C(\C)/CCC(=O)OCCN3CCOCC3)O	0	0.0313
2405	BISOPROLOL	CC(C)NCC(COC1=CC=C(C=C1)COCCOC(C)C)O	0	0.0286
165363555	TRIKAFTA	CC(C)(C)C1=CC(=C(C=C1NC(=O)C2=CNC3=CC=CC=C3C2=O)O)C(C)(C)C.CC(C)(CO)C1=CC2=CC(=C(C=C2N1C[C@H](CO)O)F)NC(=O)C3(CC3)C4=CC5=C(C=C4)OC(O5)(F)F.CC(C)(CO)C1=CC2=CC(=C(C=C2N1C[C@H](CO)O)F)NC(=O)C3(CC3)C4=CC5=C(C=C4)OC(O5)(F)F	0	0.0286
445643	TACROLIMUS.|TACROLIMUS	C[C@@H]1C[C@@H]([C@@H]2[C@H](C[C@H]([C@@](O2)(C(=O)C(=O)N3CCCC[C@H]3C(=O)O[C@@H]([C@@H]([C@H](CC(=O)[C@@H](/C=C(/C1)\C)CC=C)O)C)/C(=C/[C@@H]4CC[C@H]([C@@H](C4)OC)O)/C)O)C)OC)OC	0	0.0281
4679	PANTOPRAZOLE	COC1=C(C(=NC=C1)CS(=O)C2=NC3=C(N2)C=C(C=C3)OC(F)F)OC	0	0.0237
10174505	XELJANZ|TOFACITINIB CITRATE|XELJANZ XR	C[C@@H]1CCN(C[C@@H]1N(C)C2=NC=NC3=C2C=CN3)C(=O)CC#N.C(C(=O)O)C(CC(=O)O)(C(=O)O)O	0	0.0133
23663413	REMODULIN	CCCCC[C@@H](CC[C@H]1[C@@H](C[C@H]2[C@@H]1CC3=C(C2)C(=CC=C3)OCC(=O)[O-])O)O.[Na+]	0	0.011
3001055	RANITIDINE	CN/C(=C\[N+](=O)[O-])/NCCSCC1=CC=C(O1)CN(C)C	0	0.0106
10413	XYREM	C(CC(=O)O)CO	0	0.0097
13109	MIRENA	CC[C@]12CC[C@H]3[C@H]([C@@H]1CC[C@]2(C#C)O)CCC4=CC(=O)CC[C@H]34	0	0.0049
68740	ZOLEDRONIC ACID|ZOMETA	C1=CN(C=N1)CC(O)(P(=O)(O)O)P(=O)(O)O	0	0.0012

## Sheet: Table S3
Table S3: GCN model results in this study
cid	drugname	smiles	labels	pred
11329481	METHOTREXATE SODIUM.|METHOTREXATE SODIUM	CN(CC1=CN=C2C(=N1)C(=NC(=N2)N)N)C3=CC=C(C=C3)C(=O)N[C@@H](CCC(=O)[O-])C(=O)[O-].[Na+].[Na+]	1	0.9976
2662	CELECOXIB.|CELECOXIB	CC1=CC=C(C=C1)C2=CC(=NN2C3=CC=C(C=C3)S(=O)(=O)N)C(F)(F)F	1	0.9936
6436	TRIAMCINOLONE ACETONIDE.|TRIAMCINOLONE ACETONIDE	C[C@]12C[C@@H]([C@]3([C@H]([C@@H]1C[C@@H]4[C@]2(OC(O4)(C)C)C(=O)CO)CCC5=CC(=O)C=C[C@@]53C)F)O	1	0.9893
5284373	CICLOSPORIN	CC[C@H]1C(=O)N(CC(=O)N([C@H](C(=O)N[C@H](C(=O)N([C@H](C(=O)N[C@H](C(=O)N[C@@H](C(=O)N([C@H](C(=O)N([C@H](C(=O)N([C@H](C(=O)N([C@H](C(=O)N1)[C@@H]([C@H](C)C/C=C/C)O)C)C(C)C)C)CC(C)C)C)CC(C)C)C)C)C)CC(C)C)C)C(C)C)CC(C)C)C)C	1	0.9886
3446	GABAPENTIN	C1CCC(CC1)(CC(=O)O)CN	1	0.9878
62857	FLUOXETINE HYDROCHLORIDE	CNCCC(C1=CC=CC=C1)OC2=CC=C(C=C2)C(F)(F)F.Cl	1	0.9875
3899	LEFLUNOMIDE.|LEFLUNOMIDE	CC1=C(C=NO1)C(=O)NC2=CC=C(C=C2)C(F)(F)F	1	0.9871
23681059	NAPROXEN SODIUM ({= 220 MG)|NAPROXEN SODIUM	C[C@@H](C1=CC2=C(C=C1)C=C(C=C2)OC)C(=O)[O-].[Na+]	1	0.9871
31307	TRIAMCINOLONE	C[C@]12C[C@@H]([C@]3([C@H]([C@@H]1C[C@H]([C@@]2(C(=O)CO)O)O)CCC4=CC(=O)C=C[C@@]43C)F)O	1	0.9849
10413	XYREM	C(CC(=O)O)CO	0	0.0028
126941	METHOTREXATE|METHOTREXATE.|METHOTREXATE (TRADE NAME UNKNOWN)	CN(CC1=CN=C2C(=N1)C(=NC(=N2)N)N)C3=CC=C(C=C3)C(=O)N[C@@H](CCC(=O)O)C(=O)O	1	0.9809
10174505	XELJANZ|TOFACITINIB CITRATE|XELJANZ XR	C[C@@H]1CCN(C[C@@H]1N(C)C2=NC=NC3=C2C=CN3)C(=O)CC#N.C(C(=O)O)C(CC(=O)O)(C(=O)O)O	0	0.0006
14184	METHADOSE	CCC(=O)C(CC(C)N(C)C)(C1=CC=CC=C1)C2=CC=CC=C2.Cl	1	0.9791
3652	HYDROXYCHLOROQUINE	CCN(CCCC(C)NC1=C2C=CC(=CC2=NC=C1)Cl)CCO	1	0.9778
445643	TACROLIMUS.|TACROLIMUS	C[C@@H]1C[C@@H]([C@@H]2[C@H](C[C@H]([C@@](O2)(C(=O)C(=O)N3CCCC[C@H]3C(=O)O[C@@H]([C@@H]([C@H](CC(=O)[C@@H](/C=C(/C1)\C)CC=C)O)C)/C(=C/[C@@H]4CC[C@H]([C@@H](C4)OC)O)/C)O)C)OC)OC	0	0.0056
3100	DIPHENHYDRAMINE	CN(C)CCOC(C1=CC=CC=C1)C2=CC=CC=C2	1	0.977
2083	ALBUTEROL	CC(C)(C)NCC(C1=CC(=C(C=C1)O)CO)O	1	0.9731
3672	IBUPROFEN.	CC(C)CC1=CC=C(C=C1)C(C)C(=O)O	0	0.0211
68740	ZOLEDRONIC ACID|ZOMETA	C1=CN(C=N1)CC(O)(P(=O)(O)O)P(=O)(O)O	0	0.0081
3958	LORAZEPAM	C1=CC=C(C(=C1)C2=NC(C(=O)NC3=C2C=C(C=C3)Cl)O)Cl	1	0.9724
3883	LANSPORAZOLE	CC1=C(C=CN=C1CS(=O)C2=NC3=CC=CC=C3N2)OCC(F)(F)F	1	0.9691
2764	CIPROFLOXACIN.	C1CC1N2C=C(C(=O)C3=CC(=C(C=C32)N4CCNCC4)F)C(=O)O	0	0.01
4594	OMEPRAZOLE.	CC1=CN=C(C(=C1OC)C)CS(=O)C2=NC3=C(N2)C=C(C=C3)OC	0	0.0068
2678	CETIRIZINE	C1CN(CCN1CCOCC(=O)O)C(C2=CC=CC=C2)C3=CC=C(C=C3)Cl	1	0.9678
58557659	RINVOQ	CC[C@@H]1CN(C[C@@H]1C2=CN=C3N2C4=C(NC=C4)N=C3)C(=O)NCC(F)(F)F	0	0.0307
2405	BISOPROLOL	CC(C)NCC(COC1=CC=C(C=C1)COCCOC(C)C)O	0	0.0092
3001055	RANITIDINE	CN/C(=C\[N+](=O)[O-])/NCCSCC1=CC=C(O1)CN(C)C	0	0.0004
5755	PREDNISOLONE	C[C@]12C[C@@H]([C@H]3[C@H]([C@@H]1CC[C@@]2(C(=O)CO)O)CCC4=CC(=O)C=C[C@]34C)O	0	0.3026
55182	CETIRIZINE HYDROCHLORIDE	C1CN(CCN1CCOCC(=O)O)C(C2=CC=CC=C2)C3=CC=C(C=C3)Cl.Cl.Cl	1	0.9675
5281078	MYCOPHENOLATE MOFETIL.	CC1=C2COC(=O)C2=C(C(=C1OC)C/C=C(\C)/CCC(=O)OCCN3CCOCC3)O	0	0.0164
23663413	REMODULIN	CCCCC[C@@H](CC[C@H]1[C@@H](C[C@H]2[C@@H]1CC3=C(C2)C(=CC=C3)OCC(=O)[O-])O)O.[Na+]	0	0.0087
60795	ARIPIPRAZOLE|ARIPIPRAZOLE.	C1CC(=O)NC2=C1C=CC(=C2)OCCCCN3CCN(CC3)C4=C(C(=CC=C4)Cl)Cl	1	0.9599
165363555	TRIKAFTA	CC(C)(C)C1=CC(=C(C=C1NC(=O)C2=CNC3=CC=CC=C3C2=O)O)C(C)(C)C.CC(C)(CO)C1=CC2=CC(=C(C=C2N1C[C@H](CO)O)F)NC(=O)C3(CC3)C4=CC5=C(C=C4)OC(O5)(F)F.CC(C)(CO)C1=CC2=CC(=C(C=C2N1C[C@H](CO)O)F)NC(=O)C3(CC3)C4=CC5=C(C=C4)OC(O5)(F)F	0	0.0144
4679	PANTOPRAZOLE	COC1=C(C(=NC=C1)CS(=O)C2=NC3=C(N2)C=C(C=C3)OC(F)F)OC	0	0.0168
13109	MIRENA	CC[C@]12CC[C@H]3[C@H]([C@@H]1CC[C@]2(C#C)O)CCC4=CC(=O)CC[C@H]34	0	0.01
2789	CLOBAZAM	CN1C(=O)CC(=O)N(C2=C1C=CC(=C2)Cl)C3=CC=CC=C3	1	0.9534
5865	PREDNISONE.	C[C@]12CC(=O)[C@H]3[C@H]([C@@H]1CC[C@@]2(C(=O)CO)O)CCC4=CC(=O)C=C[C@]34C	1	0.9457
3033	DICLOFENAC	C1=CC=C(C(=C1)CC(=O)O)NC2=C(C=CC=C2Cl)Cl	0	0.0374
156391	NAPROXEN.|NAPROXEN	C[C@@H](C1=CC2=C(C=C1)C=C(C=C2)OC)C(=O)O	1	0.908
60835	DULOXETINE.	CNCC[C@@H](C1=CC=CS1)OC2=CC=CC3=CC=CC=C32	1	0.9007

## Sheet: Table S4
Table S4: SVM model results in this study
cid	drugname	smiles	labels	pred
126941	METHOTREXATE|METHOTREXATE.|METHOTREXATE (TRADE NAME UNKNOWN)	CN(CC1=CN=C2C(=N1)C(=NC(=N2)N)N)C3=CC=C(C=C3)C(=O)N[C@@H](CCC(=O)O)C(=O)O	1	1
11329481	METHOTREXATE SODIUM.|METHOTREXATE SODIUM	CN(CC1=CN=C2C(=N1)C(=NC(=N2)N)N)C3=CC=C(C=C3)C(=O)N[C@@H](CCC(=O)[O-])C(=O)[O-].[Na+].[Na+]	1	1
3899	LEFLUNOMIDE.|LEFLUNOMIDE	CC1=C(C=NO1)C(=O)NC2=CC=C(C=C2)C(F)(F)F	1	1
60795	ARIPIPRAZOLE|ARIPIPRAZOLE.	C1CC(=O)NC2=C1C=CC(=C2)OCCCCN3CCN(CC3)C4=C(C(=CC=C4)Cl)Cl	1	1
6436	TRIAMCINOLONE ACETONIDE.|TRIAMCINOLONE ACETONIDE	C[C@]12C[C@@H]([C@]3([C@H]([C@@H]1C[C@@H]4[C@]2(OC(O4)(C)C)C(=O)CO)CCC5=CC(=O)C=C[C@@]53C)F)O	1	1
3652	HYDROXYCHLOROQUINE	CCN(CCCC(C)NC1=C2C=CC(=CC2=NC=C1)Cl)CCO	1	1
3446	GABAPENTIN	C1CCC(CC1)(CC(=O)O)CN	1	1
5865	PREDNISONE.	C[C@]12CC(=O)[C@H]3[C@H]([C@@H]1CC[C@@]2(C(=O)CO)O)CCC4=CC(=O)C=C[C@]34C	1	1
23681059	NAPROXEN SODIUM ({= 220 MG)|NAPROXEN SODIUM	C[C@@H](C1=CC2=C(C=C1)C=C(C=C2)OC)C(=O)[O-].[Na+]	1	1
10413	XYREM	C(CC(=O)O)CO	0	0
156391	NAPROXEN.|NAPROXEN	C[C@@H](C1=CC2=C(C=C1)C=C(C=C2)OC)C(=O)O	1	1
10174505	XELJANZ|TOFACITINIB CITRATE|XELJANZ XR	C[C@@H]1CCN(C[C@@H]1N(C)C2=NC=NC3=C2C=CN3)C(=O)CC#N.C(C(=O)O)C(CC(=O)O)(C(=O)O)O	0	0
3958	LORAZEPAM	C1=CC=C(C(=C1)C2=NC(C(=O)NC3=C2C=C(C=C3)Cl)O)Cl	1	1
2678	CETIRIZINE	C1CN(CCN1CCOCC(=O)O)C(C2=CC=CC=C2)C3=CC=C(C=C3)Cl	1	1
445643	TACROLIMUS.|TACROLIMUS	C[C@@H]1C[C@@H]([C@@H]2[C@H](C[C@H]([C@@](O2)(C(=O)C(=O)N3CCCC[C@H]3C(=O)O[C@@H]([C@@H]([C@H](CC(=O)[C@@H](/C=C(/C1)\C)CC=C)O)C)/C(=C/[C@@H]4CC[C@H]([C@@H](C4)OC)O)/C)O)C)OC)OC	0	0
14184	METHADOSE	CCC(=O)C(CC(C)N(C)C)(C1=CC=CC=C1)C2=CC=CC=C2.Cl	1	1
5284373	CICLOSPORIN	CC[C@H]1C(=O)N(CC(=O)N([C@H](C(=O)N[C@H](C(=O)N([C@H](C(=O)N[C@H](C(=O)N[C@@H](C(=O)N([C@H](C(=O)N([C@H](C(=O)N([C@H](C(=O)N([C@H](C(=O)N1)[C@@H]([C@H](C)C/C=C/C)O)C)C(C)C)C)CC(C)C)C)CC(C)C)C)C)C)CC(C)C)C)C(C)C)CC(C)C)C)C	1	1
3672	IBUPROFEN.	CC(C)CC1=CC=C(C=C1)C(C)C(=O)O	0	0
68740	ZOLEDRONIC ACID|ZOMETA	C1=CN(C=N1)CC(O)(P(=O)(O)O)P(=O)(O)O	0	0
2083	ALBUTEROL	CC(C)(C)NCC(C1=CC(=C(C=C1)O)CO)O	1	1
62857	FLUOXETINE HYDROCHLORIDE	CNCCC(C1=CC=CC=C1)OC2=CC=C(C=C2)C(F)(F)F.Cl	1	1
2764	CIPROFLOXACIN.	C1CC1N2C=C(C(=O)C3=CC(=C(C=C32)N4CCNCC4)F)C(=O)O	0	0
4594	OMEPRAZOLE.	CC1=CN=C(C(=C1OC)C)CS(=O)C2=NC3=C(N2)C=C(C=C3)OC	0	1
2662	CELECOXIB.|CELECOXIB	CC1=CC=C(C=C1)C2=CC(=NN2C3=CC=C(C=C3)S(=O)(=O)N)C(F)(F)F	1	1
58557659	RINVOQ	CC[C@@H]1CN(C[C@@H]1C2=CN=C3N2C4=C(NC=C4)N=C3)C(=O)NCC(F)(F)F	0	0
2405	BISOPROLOL	CC(C)NCC(COC1=CC=C(C=C1)COCCOC(C)C)O	0	0
3001055	RANITIDINE	CN/C(=C\[N+](=O)[O-])/NCCSCC1=CC=C(O1)CN(C)C	0	0
5755	PREDNISOLONE	C[C@]12C[C@@H]([C@H]3[C@H]([C@@H]1CC[C@@]2(C(=O)CO)O)CCC4=CC(=O)C=C[C@]34C)O	0	1
2789	CLOBAZAM	CN1C(=O)CC(=O)N(C2=C1C=CC(=C2)Cl)C3=CC=CC=C3	1	1
5281078	MYCOPHENOLATE MOFETIL.	CC1=C2COC(=O)C2=C(C(=C1OC)C/C=C(\C)/CCC(=O)OCCN3CCOCC3)O	0	1
23663413	REMODULIN	CCCCC[C@@H](CC[C@H]1[C@@H](C[C@H]2[C@@H]1CC3=C(C2)C(=CC=C3)OCC(=O)[O-])O)O.[Na+]	0	0
31307	TRIAMCINOLONE	C[C@]12C[C@@H]([C@]3([C@H]([C@@H]1C[C@H]([C@@]2(C(=O)CO)O)O)CCC4=CC(=O)C=C[C@@]43C)F)O	1	1
165363555	TRIKAFTA	CC(C)(C)C1=CC(=C(C=C1NC(=O)C2=CNC3=CC=CC=C3C2=O)O)C(C)(C)C.CC(C)(CO)C1=CC2=CC(=C(C=C2N1C[C@H](CO)O)F)NC(=O)C3(CC3)C4=CC5=C(C=C4)OC(O5)(F)F.CC(C)(CO)C1=CC2=CC(=C(C=C2N1C[C@H](CO)O)F)NC(=O)C3(CC3)C4=CC5=C(C=C4)OC(O5)(F)F	0	0
4679	PANTOPRAZOLE	COC1=C(C(=NC=C1)CS(=O)C2=NC3=C(N2)C=C(C=C3)OC(F)F)OC	0	0
13109	MIRENA	CC[C@]12CC[C@H]3[C@H]([C@@H]1CC[C@]2(C#C)O)CCC4=CC(=O)CC[C@H]34	0	0
3883	LANSPORAZOLE	CC1=C(C=CN=C1CS(=O)C2=NC3=CC=CC=C3N2)OCC(F)(F)F	1	1
60835	DULOXETINE.	CNCC[C@@H](C1=CC=CS1)OC2=CC=CC3=CC=CC=C32	1	1
3033	DICLOFENAC	C1=CC=C(C(=C1)CC(=O)O)NC2=C(C=CC=C2Cl)Cl	0	0
55182	CETIRIZINE HYDROCHLORIDE	C1CN(CCN1CCOCC(=O)O)C(C2=CC=CC=C2)C3=CC=C(C=C3)Cl.Cl.Cl	1	1
3100	DIPHENHYDRAMINE	CN(C)CCOC(C1=CC=CC=C1)C2=CC=CC=C2	1	1

## Sheet: Table S5
Table S5: Lansoprazole using the ProTox-3.0 platform results
Classification	Target	Shorthand	Prediction	Probability
Organ toxicity	Hepatotoxicity	dili	Active	0.69
Organ toxicity	Neurotoxicity	neuro	Active	0.87
Organ toxicity	Nephrotoxicity	nephro	Inactive	0.9
Organ toxicity	Respiratory toxicity	respi	Active	0.98
Organ toxicity	Cardiotoxicity	cardio	Inactive	0.77
Toxicity end points	Carcinogenicity	carcino	Inactive	0.62
Toxicity end points	Immunotoxicity	immuno	Active	0.96
Toxicity end points	Mutagenicity	mutagen	Inactive	0.97
Toxicity end points	Cytotoxicity	cyto	Inactive	0.93
Toxicity end points	BBB-barrier	bbb	Inactive	1
Toxicity end points	Ecotoxicity	eco	Active	0.73
Toxicity end points	Clinical toxicity	clinical	Inactive	0.56
Toxicity end points	Nutritional toxicity	nutri	Inactive	0.74
Tox21-Nuclear receptor signalling pathways	Aryl hydrocarbon Receptor (AhR)	nr_ahr	Inactive	0.97
Tox21-Nuclear receptor signalling pathways	Androgen Receptor (AR)	nr_ar	Inactive	0.99
Tox21-Nuclear receptor signalling pathways	Androgen Receptor Ligand Binding Domain (AR-LBD)	nr_ar_lbd	Inactive	0.99
Tox21-Nuclear receptor signalling pathways	Aromatase	nr_aromatase	Active	1
Tox21-Nuclear receptor signalling pathways	Estrogen Receptor Alpha (ER)	nr_er	Active	0.99
Tox21-Nuclear receptor signalling pathways	Estrogen Receptor Ligand Binding Domain (ER-LBD)	nr_er_lbd	Active	1
Tox21-Nuclear receptor signalling pathways	Peroxisome Proliferator Activated Receptor Gamma (PPAR-Gamma)	nr_ppar_gamma	Inactive	0.99
Tox21-Stress response pathways	Nuclear factor (erythroid-derived 2)-like 2/antioxidant responsive element (nrf2/ARE)	sr_are	Inactive	0.88
Tox21-Stress response pathways	Heat shock factor response element (HSE)	sr_hse	Inactive	0.88
Tox21-Stress response pathways	Mitochondrial Membrane Potential (MMP)	sr_mmp	Inactive	0.7
Tox21-Stress response pathways	Phosphoprotein (Tumor Supressor) p53	sr_p53	Inactive	0.96
Tox21-Stress response pathways	ATPase family AAA domain-containing protein 5 (ATAD5)	sr_atad5	Inactive	0.99
Molecular Initiating Events	Thyroid hormone receptor alpha (THRα)	mie_thr_alpha	Inactive	0.55
Molecular Initiating Events	Thyroid hormone receptor beta (THRβ)	mie_thr_beta	Inactive	0.75
Molecular Initiating Events	Transtyretrin (TTR)	mie_ttr	Inactive	0.75
Molecular Initiating Events	Ryanodine receptor (RYR)	mie_ryr	Inactive	0.93
Molecular Initiating Events	GABA receptor (GABAR)	mie_gabar	Inactive	0.76
Molecular Initiating Events	Glutamate N-methyl-D-aspartate receptor (NMDAR)	mie_nmdar	Inactive	0.89
Molecular Initiating Events	alpha-amino-3-hydroxy-5-methyl-4-isoxazolepropionate receptor (AMPAR)	mie_ampar	Inactive	1
Molecular Initiating Events	Kainate receptor (KAR)	mie_kar	Inactive	1
Molecular Initiating Events	Achetylcholinesterase (AChE)	mie_ache	Active	0.6
Molecular Initiating Events	Constitutive androstane receptor (CAR)	mie_car	Inactive	0.99
Molecular Initiating Events	Pregnane X receptor (PXR)	mie_pxr	Inactive	0.69
Molecular Initiating Events	NADH-quinone oxidoreductase (NADHOX)	mie_nadhox	Inactive	0.82
Molecular Initiating Events	Voltage gated sodium channel (VGSC)	mie_vgsc	Inactive	0.64
Molecular Initiating Events	Na+/I- symporter (NIS)	mie_nis	Inactive	0.79
Metabolism	Cytochrome CYP1A2	CYP1A2	Inactive	0.76
Metabolism	Cytochrome CYP2C19	CYP2C19	Inactive	0.87
Metabolism	Cytochrome CYP2C9	CYP2C9	Active	0.56
Metabolism	Cytochrome CYP2D6	CYP2D6	Inactive	0.63
Metabolism	Cytochrome CYP3A4	CYP3A4	Active	0.71
Metabolism	Cytochrome CYP2E1	CYP2E1	Inactive	0.98

## Sheet: Table S6
Table S6: Aripiprazole using the ProTox-3.0 platform results
Classification	Target	Shorthand	Prediction	Probability
Molecular Initiating Events	Kainate receptor (KAR)	mie_kar	Inactive	1
Tox21-Nuclear receptor signalling pathways	Androgen Receptor (AR)	nr_ar	Inactive	0.99
Tox21-Nuclear receptor signalling pathways	Androgen Receptor Ligand Binding Domain (AR-LBD)	nr_ar_lbd	Inactive	0.99
Tox21-Nuclear receptor signalling pathways	Peroxisome Proliferator Activated Receptor Gamma (PPAR-Gamma)	nr_ppar_gamma	Inactive	0.99
Molecular Initiating Events	alpha-amino-3-hydroxy-5-methyl-4-isoxazolepropionate receptor (AMPAR)	mie_ampar	Inactive	0.99
Molecular Initiating Events	Constitutive androstane receptor (CAR)	mie_car	Inactive	0.99
Metabolism	Cytochrome CYP2E1	CYP2E1	Inactive	0.99
Toxicity end points	Immunotoxicity	immuno	Active	0.98
Tox21-Nuclear receptor signalling pathways	Aromatase	nr_aromatase	Inactive	0.98
Tox21-Stress response pathways	ATPase family AAA domain-containing protein 5 (ATAD5)	sr_atad5	Inactive	0.98
Tox21-Nuclear receptor signalling pathways	Estrogen Receptor Ligand Binding Domain (ER-LBD)	nr_er_lbd	Inactive	0.97
Molecular Initiating Events	NADH-quinone oxidoreductase (NADHOX)	mie_nadhox	Inactive	0.97
Organ toxicity	Neurotoxicity	neuro	Active	0.96
Toxicity end points	BBB-barrier	bbb	Active	0.96
Molecular Initiating Events	Transtyretrin (TTR)	mie_ttr	Inactive	0.96
Tox21-Nuclear receptor signalling pathways	Aryl hydrocarbon Receptor (AhR)	nr_ahr	Inactive	0.94
Molecular Initiating Events	Glutamate N-methyl-D-aspartate receptor (NMDAR)	mie_nmdar	Inactive	0.94
Tox21-Stress response pathways	Nuclear factor (erythroid-derived 2)-like 2/antioxidant responsive element (nrf2/ARE)	sr_are	Inactive	0.92
Tox21-Stress response pathways	Heat shock factor response element (HSE)	sr_hse	Inactive	0.92
Molecular Initiating Events	Na+/I- symporter (NIS)	mie_nis	Inactive	0.92
Molecular Initiating Events	Thyroid hormone receptor alpha (THRα)	mie_thr_alpha	Inactive	0.91
Toxicity end points	Clinical toxicity	clinical	Active	0.9
Organ toxicity	Respiratory toxicity	respi	Active	0.89
Organ toxicity	Hepatotoxicity	dili	Inactive	0.87
Metabolism	Cytochrome CYP1A2	CYP1A2	Inactive	0.86
Molecular Initiating Events	Ryanodine receptor (RYR)	mie_ryr	Inactive	0.85
Tox21-Nuclear receptor signalling pathways	Estrogen Receptor Alpha (ER)	nr_er	Inactive	0.82
Tox21-Stress response pathways	Mitochondrial Membrane Potential (MMP)	sr_mmp	Inactive	0.82
Metabolism	Cytochrome CYP2C19	CYP2C19	Inactive	0.82
Tox21-Stress response pathways	Phosphoprotein (Tumor Supressor) p53	sr_p53	Inactive	0.79
Organ toxicity	Cardiotoxicity	cardio	Inactive	0.76
Metabolism	Cytochrome CYP2D6	CYP2D6	Active	0.75
Molecular Initiating Events	GABA receptor (GABAR)	mie_gabar	Inactive	0.74
Molecular Initiating Events	Pregnane X receptor (PXR)	mie_pxr	Inactive	0.74
Molecular Initiating Events	Thyroid hormone receptor beta (THRβ)	mie_thr_beta	Inactive	0.68
Toxicity end points	Nutritional toxicity	nutri	Inactive	0.66
Toxicity end points	Ecotoxicity	eco	Active	0.65
Molecular Initiating Events	Voltage gated sodium channel (VGSC)	mie_vgsc	Active	0.65
Toxicity end points	Carcinogenicity	carcino	Inactive	0.6
Metabolism	Cytochrome CYP3A4	CYP3A4	Inactive	0.59
Toxicity end points	Cytotoxicity	cyto	Active	0.58
Metabolism	Cytochrome CYP2C9	CYP2C9	Active	0.57
Toxicity end points	Mutagenicity	mutagen	Inactive	0.56
Molecular Initiating Events	Achetylcholinesterase (AChE)	mie_ache	Inactive	0.53
Organ toxicity	Nephrotoxicity	nephro	Inactive	0.51

## Sheet: Table S7
Table S7: Aripiprazole -associated targets were retrieved from the ChEMBL database
Gene Symbol	Gene ID	Interaction Count	Organism Count
HTR2A	3356	13	1
DRD2	1813	12	2
PRL	5617	10	2
HTR1A	3350	8	1
CES1	1066	3	2
CXCL8	3576	3	1
CBX7	23492	2	1
CTAG1B	1485	2	1
CYP2D6	1565	2	0
CYP3A4	1576	2	0
EGR1	1958	2	1
FEZ1	9638	2	1
IFNB1	3456	2	1
IL6	3569	2	1
ISG20	3669	2	1
KCNH2	3757	2	1
NOD2	64127	2	1
SYT17	51760	2	1
TACR3	6870	2	1
TLR5	7100	2	1
ACADL	33	1	1
ADORA2A	135	1	1
ARPC1B	10095	1	1
BCL10	8915	1	1
BCL2L1	598	1	1
BCL6	604	1	1
BID	637	1	1
BRE	247927	1	1
C1R	715	1	1
C2	717	1	1
CASP3	836	1	1
CCL19	6363	1	1
CCL2	6347	1	1
CCL20	6364	1	1
CCL22	6367	1	1
CCL3	6348	1	1
CCL4	6351	1	1
CCL5	6352	1	1
CCR3	1232	1	1
CD274	29126	1	1
CD33	945	1	1
CD44	960	1	1
CD70	970	1	1
CD83	9308	1	1
CDH5	1003	1	1
CDKN1A	1026	1	1
CEBPB	1051	1	1
CFB	629	1	1
CLDN5	7122	1	1
CNR1	1268	1	1
COMT	1312	1	1
CREB1	1385	1	1
CREB5	9586	1	1
CREBBP	1387	1	1
CRMP1	1400	1	1
CSF1	1435	1	1
CSF2	1437	1	1
CSF3	1440	1	1
CX3CL1	6376	1	1
CXCL1	2919	1	1
CXCL2	2920	1	1
CXCL3	2921	1	1
CXCL5	6374	1	1
CXCR5	643	1	1
CXCR6	10663	1	1
CYBB	1536	1	1
CYLD	1540	1	1
DDR2	4921	1	1
DDX50	79009	1	1
DNAL4	10126	1	1
DNMT3A	1788	1	1
DRD3	1814	1	0
DUSP4	1846	1	1
DUSP6	1848	1	1
EBI3	10148	1	1
EGR2	1959	1	1
EGR4	1961	1	1
ELANE	1991	1	1
ELAVL2	1993	1	1
ETS1	2113	1	1
EXOC2	55770	1	1
F2RL1	2150	1	1
FN1	2335	1	1
GABRB1	2560	1	1
GAGE1	2543	1	1
HBEGF	1839	1	1
HTR2B	3357	1	0
HTR2C	3358	1	1
ICAM1	3383	1	1
ICAM3	3385	1	1
ICAM4	3386	1	1
ICOSLG	23308	1	1
IFNG	3458	1	1
IFNGR1	3459	1	1
IFNL2	282616	1	1
IKBKE	9641	1	1
IL11	3589	1	1
IL1A	3552	1	1
IL1B	3553	1	1
IL1R2	7850	1	1
IL1RAP	3556	1	1
IL1RAPL2	26280	1	1
IL1RL1	9173	1	1
IL23A	51561	1	1
IL24	11009	1	1
IL2RG	3561	1	1
IL32	9235	1	1
IL4R	3566	1	1
IL5	3567	1	1
IL7R	3575	1	1
INPP5D	3635	1	1
IRAK2	3656	1	1
IRF8	3394	1	1
ITGA2	3673	1	1
ITGA5	3678	1	1
KCNJ3	3760	1	1
LIF	3976	1	1
LRRN3	54674	1	1
LTA	4049	1	1
LTB	4050	1	1
LYN	4067	1	1
MAOB	4129	1	1
MAPK6	5597	1	1
MAPKAPK2	9261	1	1
NFKB1	4790	1	1
NFKB2	4791	1	1
NFKBIA	4792	1	1
NLRP3	114548	1	1
NOS2A	404036	1	1
NPDC1	56654	1	1
NT5E	4907	1	1
NTM	50863	1	1
PCNA	5111	1	1
PDCD1LG2	80380	1	1
PDGFC	56034	1	1
PDP1	54704	1	1
PLAU	5328	1	1
PLAUR	5329	1	1
POU2F2	5452	1	1
PRG2	5553	1	1
PRKACA	5566	1	1
PRKCD	5580	1	1
PRODH	5625	1	1
PSMC6	5706	1	1
PTGS2	5743	1	1
PYCARD	29108	1	1
RAB3A	5864	1	1
RASD1	51655	1	1
RELB	5971	1	1
RIGI	23586	1	1
S100A7	6278	1	1
SAA1	6288	1	1
SAE1	10055	1	1
SBNO2	22904	1	1
SERPINB2	5055	1	1
SH2B2	10603	1	1
SLAMF6	114836	1	1
SLC6A4	6532	1	1
SLCO2B1	11309	1	1
SLIT3	6586	1	1
SMAD3	4088	1	1
SOCS1	8651	1	1
TAB1	10454	1	1
THBD	7056	1	1
THBS1	7057	1	1
TICAM1	148022	1	1
TLR3	7098	1	1
TNF	7124	1	1
TNFAIP3	7128	1	1
TNFRSF10B	8795	1	1
TNFRSF10C	8794	1	1
TNFRSF11B	4982	1	1
TNFRSF12A	51330	1	1
TNFRSF14	8764	1	1
TNFRSF1B	7133	1	1
TNFRSF8	943	1	1
TNFRSF9	3604	1	1
TNFSF10	8743	1	1
TNFSF12	8742	1	1
TNFSF15	9966	1	1
TNFSF18	8995	1	1
TUBB2A	7280	1	1
VEGFA	7422	1	1
WEE1	7465	1	1
ZNF354C	30832	1	1

## Sheet: Table S8
Table S8: Lansoprazole-associated targets were retrieved from the ChEMBL database
Gene Symbol	Gene ID	Interaction Count	Organism Count
CYP2C19	1557	20	1
HMOX1	3162	16	3
CYP1A1	1543	14	2
CYP3A4	1576	11	1
CYP1A2	1544	7	2
GAST	2520	7	3
CXCL1	2919	6	1
CXCL8	3576	5	1
NFE2L2	4780	5	1
MPO	4353	4	1
ABCA1	19	3	2
APOE	348	3	2
CASP3	836	3	2
CYP2C9	1559	3	1
TNF	7124	3	3
AQP4	361	2	1
CAT	847	2	1
CGB3	1082	2	1
CYP1B1	1545	2	1
CYP2C6	293989	2	1
CYP2C8	1558	2	1
CYP2E1	1571	2	1
CYP-35A1	182176	2	1
CYP-35A2	182177	2	1
CYP-35A5	178802	2	1
CYP-35C1	179885	2	1
IFNG	3458	2	2
IL1B	3553	2	2
IL6	3569	2	2
LHB	3972	2	1
PHOSPHO1	162466	2	1
PTGS2	5743	2	1
ABCB1	5243	1	1
ALPL	249	1	1
BCL2	596	1	1
C1QA	712	1	1
C1QC	714	1	1
C4BPA	722	1	1
C4BPB	725	1	1
CFI	3426	1	1
CYP2B1	24300	1	1
CYP2B2	361523	1	1
CYP2C18	1562	1	1
CYP-35A3	187209	1	1
CYP-35A4	183622	1	1
CYP-35B1	178803	1	1
CYP-35B2	187093	1	1
CYP3A5	1577	1	1
CYP4A1	50549	1	1
EGFR	1956	1	1
FAS	355	1	1
FASLG	356	1	1
FGF2	2247	1	1
FGF21	26291	1	1
GSTP1	2950	1	1
HAMP	57817	1	1
IL10	3586	1	1
KEAP1	9817	1	1
MAPK1	5594	1	1
MAPK3	5595	1	1
MAPT	4137	1	1
NFKBIA	4792	1	1
NR1H2	7376	1	1
NR1H3	10062	1	1
NR1I2	8856	1	1
POMC	5443	1	1
RELA	5970	1	1
RETSAT	54884	1	1
SERPING1	710	1	1
SHH	6469	1	1
SLC22A2	6582	1	1
SLC22A6	9356	1	1
SLC22A8	9376	1	1
TGFA	7039	1	1
TGFB1	7040	1	1
TP53	7157	1	1
UGT1A1	54658	1	1
UGT2B1	71773	1	1

## Sheet: Table S9
Table S9: intersecting genes between aripiprazole and JIA
VEGFA
CSF2
SOCS1
TNFAIP3
CCL5
NFKB1
ICAM1
SAA1
SMAD3
CCL3
TACR3
DNMT3A
CREBBP
CSF1
ELANE
FN1
CSF3
CD44
IL23A
CD274
IL4R
TLR3
PRL
NFKBIA
CCR3
IL5
KCNH2
CASP3
CCL4
CXCL5
IFNB1
CXCL1
LIF
THBD
COMT
CCL20
CDKN1A
IL7R
HTR2A
CX3CL1
TNFSF12
DUSP6
BCL2L1

## Sheet: Table S10
Table S9: intersecting genes between lansoprazole and JIA
IL6
TNF
IL10
IFNG
IL1B
TGFB1
CXCL8
FAS
TP53
PTGS2
ABCB1
HAMP
FASLG
APOE
MPO
ALPL
BCL2
MAPT
NFKBIA
CAT
CASP3
FGF2
MAPK1
ABCA1
POMC
HMOX1
EGFR
GSTP1
CXCL1
CYP2C9
RELA
